# Supplementary material for: Genomic survey and expression analysis of LcARFs reveal multiple functions to somatic embryogenesis in Liriodendron
Source: BMC Plant Biol. 2024 Feb 7;24:94. doi: 10.1186/s12870-024-04765-7 (PMC10848544; doi:10.1186/s12870-024-04765-7)
Supplement: Supplementary file 1 — Additional file 1: Table S1. LcARFs position of Chromosome. [file 12870_2024_4765_MOESM1_ESM.xlsx]

## Sheet: Sheet1
LcARFs position of Chromosome
Chromosome	From	To	Gene
chr3	38940856	38946789	ID=LcARF16b;
chr15	71765756	71777528	ID=LcARF3b;
chr3	4423076	4427539	ID=LcARF9;
chr3	6240392	6251448	ID=LcARF3a;
chr5	6957265	6965833	ID=LcARF2b;
chr18	49352550	49392291	ID=LcARF4;
chr1	24765310	24776603	ID=LcARF6a;
chr1	24861441	24877502	ID=LcARF6b;
chr4	47845346	47874348	ID=LcARF8c;
chr7	2789286	2803172	ID=LcARF19;
chr15	44815519	44819117	ID=LcARF16a;
chr14	72594086	72607772	ID=LcARF7a;
chr12	53714583	53734766	ID=LcARF17b;
chr2	70406015	70414109	ID=LcARF1;
chr2	62408683	62440685	ID=LcARF8b;
chr2	62476527	62508251	ID=LcARF8a;
chr3	101717667	101726893	ID=LcARF2a;
chr4	69491451	69505105	ID=LcARF5;
chr17	68449543	68462722	ID=LcARF7b;
Scaffold3518	82489	88844	ID=LcARF17a;
