# Supplementary material for: Genomic survey and expression analysis of LcARFs reveal multiple functions to somatic embryogenesis in Liriodendron
Source: BMC Plant Biol. 2024 Feb 7;24:94. doi: 10.1186/s12870-024-04765-7 (PMC10848544; doi:10.1186/s12870-024-04765-7)
Supplement: Supplementary file 2 — Additional file 2: Table S2. Evolutionary tree of LcARF. [file 12870_2024_4765_MOESM2_ESM.xlsx]

## Sheet: ARF family of 10 species
(((((((((Tc03v2_p025240.1,Tc03v2_p025240.2)0.9984,VIT_02s0025g01740.t01)0.6916,VIT_15s0046g00290.t01,(Tc01v2_p028530.1,Solyc01g096070)0.6137,(LcARF9,OsIBCD000889)0.6791,(Solyc08g008380,Solyc08g082630)0.8598,(AtARF11,AtARF18)0.9439,(AtARF9,(AtARF13,(AtARF14,(AtARF12,AtARF22,AtARF15,AtARF21,AtARF20)0.5872)1.0000)1.0000)0.8879,Solyc05g056040)0.6215,(AmTr_v1.0_00021.210,((OsIBCD006861,OsIBCD014445)1.…

## Sheet: LcARF and AtARF families
(((((((((((((AtARF21:0.03261715,AtARF20:0.02749286)0.9870:0.02185526,AtARF15:0.04460268)0.6870:0.01389131,(AtARF12:0.05375642,AtARF22:0.03762406)0.7340:0.01411841)0.7680:0.02996567,AtARF14:0.08472868)0.5910:0.03577723,AtARF23:0.11454805)0.9970:0.26487047,AtARF13:0.52146028)1.0000:0.40022910,AtARF9:0.25108919)0.9770:0.29362741,(AtARF11:0.23265164,AtARF18:0.30439345)1.0000:0.30889017)0.7040:0.11703…

## Sheet: LcARF families
(((((((LcARF9:0.39199070,LcARF1:0.23629117)0.9520:0.11021476,(LcARF2b:0.05479272,LcARF2a:0.27955026)1.0000:0.37479119)0.9970:0.33859241,(LcARF3b:0.77057399,LcARF3a:0.00000000)1.0000:0.83789396)0.4360:0.03492197,LcARF4:2.02832672)0.8400:0.49622692,(LcARF6a:0.13971969,((LcARF8a:0.00000000,LcARF8b:0.00267637)0.9860:0.14154639,(LcARF6b:0.00000000,LcARF8c:0.37260649)0.5190:0.13101757)0.4900:0.03934693…
