# Supplementary material for: Genomic survey and expression analysis of LcARFs reveal multiple functions to somatic embryogenesis in Liriodendron
Source: BMC Plant Biol. 2024 Feb 7;24:94. doi: 10.1186/s12870-024-04765-7 (PMC10848544; doi:10.1186/s12870-024-04765-7)
Supplement: Supplementary file 3 — Additional file 3: Table S3. List of domains, MR, CDS, cis-regulatory elements information of the identified LcARF. [file 12870_2024_4765_MOESM3_ESM.xlsx]

## Sheet: Domains identified
Query	Hit type	PSSM-ID	From	To	E-Value	Bitscore	Accession	Short name	Incomplete	Superfamily
Q#1 - >LcARF7b	specific	399487	240	336	7.55285e-41	144.219	pfam06507	Auxin_resp	-	cl05824
Q#1 - >LcARF7b	specific	396783	122	210	4.2865e-09	54.6862	pfam02362	B3	-	cl15242
Q#1 - >LcARF7b	specific	214977	122	181	1.05307e-08	53.4537	smart01019	B3	C	cl15242
Q#1 - >LcARF7b	non-specific	396747	770	848	1.7911e-06	49.1825	pfam02309	AUX_IAA	N	cl03528
Q#2 - >LcARF19	specific	399487	227	303	1.28638e-46	157.701	pfam06507	Auxin_resp	-	cl05824
Q#2 - >LcARF19	specific	214977	95	196	4.85561e-24	96.2109	smart01019	B3	-	cl15242
Q#2 - >LcARF19	specific	396783	95	197	3.76074e-23	93.9765	pfam02362	B3	-	cl15242
Q#2 - >LcARF19	non-specific	396747	455	527	5.15097e-09	56.1161	pfam02309	AUX_IAA	N	cl03528
Q#3 - >LcARF6a	specific	399487	259	336	7.8936e-42	147.301	pfam06507	Auxin_resp	-	cl05824
Q#3 - >LcARF6a	specific	396783	127	229	2.62677e-27	106.688	pfam02362	B3	-	cl15242
Q#3 - >LcARF6a	specific	214977	127	228	3.84531e-26	103.144	smart01019	B3	-	cl15242
Q#3 - >LcARF6a	non-specific	396747	746	843	7.15315e-05	44.5601	pfam02309	AUX_IAA	N	cl03528
Q#4 - >LcARF8a	specific	399487	259	336	2.39118e-43	149.612	pfam06507	Auxin_resp	-	cl05824
Q#4 - >LcARF8a	specific	396783	127	229	3.57101e-27	105.533	pfam02362	B3	-	cl15242
Q#4 - >LcARF8a	specific	214977	127	228	4.29111e-26	102.374	smart01019	B3	-	cl15242
Q#4 - >LcARF8a	non-specific	396747	451	555	3.83235e-07	50.7233	pfam02309	AUX_IAA	N	cl03528
Q#5 - >LcARF5	specific	399487	280	366	4.8166e-40	137.671	pfam06507	Auxin_resp	-	cl05824
Q#5 - >LcARF5	specific	214977	146	247	3.19532e-26	101.218	smart01019	B3	-	cl15242
Q#5 - >LcARF5	specific	396783	146	248	1.41571e-24	97.0581	pfam02362	B3	-	cl15242
Q#6 - >LcARF8b	specific	399487	259	336	2.44062e-43	149.612	pfam06507	Auxin_resp	-	cl05824
Q#6 - >LcARF8b	specific	396783	127	229	3.50161e-27	105.533	pfam02362	B3	-	cl15242
Q#6 - >LcARF8b	specific	214977	127	228	4.20787e-26	102.374	smart01019	B3	-	cl15242
Q#6 - >LcARF8b	non-specific	396747	451	555	3.7964e-07	50.7233	pfam02309	AUX_IAA	N	cl03528
Q#7 - >LcARF7a	specific	399487	270	336	2.53022e-34	126.115	pfam06507	Auxin_resp	N	cl05824
Q#7 - >LcARF7a	specific	214977	182	278	1.63993e-22	93.1293	smart01019	B3	-	cl15242
Q#7 - >LcARF7a	specific	396783	182	276	5.78281e-22	91.6653	pfam02362	B3	-	cl15242
Q#7 - >LcARF7a	non-specific	396747	1002	1080	1.66078e-05	46.8713	pfam02309	AUX_IAA	N	cl03528
Q#8 - >LcARF6b	specific	399487	229	306	1.05639e-46	151.923	pfam06507	Auxin_resp	-	cl05824
Q#8 - >LcARF6b	specific	214977	118	184	8.9951e-11	57.6909	smart01019	B3	C	cl15242
Q#8 - >LcARF6b	specific	396783	118	184	9.34778e-10	55.0714	pfam02362	B3	C	cl15242
Q#9 - >LcARF9	specific	399487	303	382	6.94712e-42	146.916	pfam06507	Auxin_resp	-	cl05824
Q#9 - >LcARF9	specific	214977	165	277	2.28145e-12	63.4689	smart01019	B3	-	cl15242
Q#9 - >LcARF9	specific	396783	165	277	4.79401e-12	62.7754	pfam02362	B3	-	cl15242
Q#9 - >LcARF9	non-specific	396747	620	704	9.32279e-08	52.6493	pfam02309	AUX_IAA	N	cl03528
Q#10 - >LcARF2b	specific	399487	266	331	2.20135e-36	131.508	pfam06507	Auxin_resp	N	cl05824
Q#10 - >LcARF2b	specific	396783	158	272	2.14482e-20	86.6578	pfam02362	B3	-	cl15242
Q#10 - >LcARF2b	specific	214977	158	274	1.89621e-18	80.8029	smart01019	B3	-	cl15242
Q#10 - >LcARF2b	non-specific	396747	682	763	5.6622e-10	59.1977	pfam02309	AUX_IAA	N	cl03528
Q#11 - >LcARF16a	specific	399487	292	375	2.73809e-45	155.775	pfam06507	Auxin_resp	-	cl05824
Q#11 - >LcARF16a	specific	396783	124	225	2.91144e-25	100.14	pfam02362	B3	-	cl15242
Q#11 - >LcARF16a	specific	214977	124	225	1.11412e-22	92.7441	smart01019	B3	-	cl15242
Q#11 - >LcARF16a	non-specific	396747	610	691	0.00612002	38.3969	pfam02309	AUX_IAA	N	cl03528
Q#12 - >LcARF3b	specific	399487	223	304	2.47844e-46	158.472	pfam06507	Auxin_resp	-	cl05824
Q#12 - >LcARF3b	specific	214977	143	214	6.51067e-12	61.9281	smart01019	B3	C	cl15242
Q#12 - >LcARF3b	specific	396783	143	201	3.68797e-11	60.079	pfam02362	B3	C	cl15242
Q#13 - >LcARF17a	specific	399487	247	330	7.82856e-36	128.811	pfam06507	Auxin_resp	-	cl05824
Q#13 - >LcARF17a	specific	396783	107	208	1.16681e-25	100.91	pfam02362	B3	-	cl15242
Q#13 - >LcARF17a	specific	214977	107	209	8.11073e-22	90.0477	smart01019	B3	-	cl15242
Q#14 - >LcARF2a	specific	399487	229	294	3.7178e-37	133.434	pfam06507	Auxin_resp	N	cl05824
Q#14 - >LcARF2a	non-specific	396747	604	692	1.30027e-10	61.1237	pfam02309	AUX_IAA	N	cl03528
Q#14 - >LcARF2a	specific	396783	154	221	3.27662e-09	54.6862	pfam02362	B3	C	cl15242
Q#15 - >LcARF1	specific	399487	196	260	9.88718e-35	125.73	pfam06507	Auxin_resp	N	cl05824
Q#15 - >LcARF1	non-specific	396747	471	558	4.36502e-09	56.1161	pfam02309	AUX_IAA	N	cl03528
Q#15 - >LcARF1	non-specific	396783	128	186	2.75131e-07	48.9082	pfam02362	B3	C	cl15242
Q#16 - >LcARF3a	specific	399487	195	270	1.52007e-30	114.174	pfam06507	Auxin_resp	N	cl05824
Q#16 - >LcARF3a	specific	396783	135	193	1.09289e-11	61.2346	pfam02362	B3	C	cl15242
Q#16 - >LcARF3a	specific	214977	135	193	1.01763e-10	58.4613	smart01019	B3	C	cl15242
Q#16 - >LcARF3a	non-specific	396747	495	556	1.93021e-05	45.7157	pfam02309	AUX_IAA	N	cl03528
Q#17 - >LcARF8c	specific	399487	25	102	1.08472e-44	150.382	pfam06507	Auxin_resp	-	cl05824
Q#17 - >LcARF8c	non-specific	396747	340	422	1.00909e-07	51.8789	pfam02309	AUX_IAA	N	cl03528
Q#18 - >LcARF16b	specific	399487	180	263	1.64874e-46	157.701	pfam06507	Auxin_resp	-	cl05824
Q#19 - >LcARF4	specific	399487	231	295	1.5472e-36	131.893	pfam06507	Auxin_resp	N	cl05824
Q#19 - >LcARF4	non-specific	396747	595	682	9.7985e-05	43.7897	pfam02309	AUX_IAA	N	cl03528
Q#20 - >LcARF17b	specific	399487	33	116	1.62125e-33	120.722	pfam06507	Auxin_resp	-	cl05824

## Sheet: MR
>LcARF1
KVQWDEPSAIPRPERVSPWELEPLVAATPSTTQPAPKHKRARPLVLPSTPSDLPTFVILMTIITRLLSAHLGLWKSPDNTTSNLSYSGLQRARELYSSPNSTALFSPMSKAGSFGFTGSNASPTITGHQMYWSNRSEAPADAYAAVANRESGEKRPETGNGYRLFGIQLVGNSNVEETSTGGDCSWFSSEPEKSCLRSPQETQSRQTRSCTK
>LcARF2b
KVRWDDTSSIPRPERVSPWKIEPALIPPALNPLATPRSKRSRATMVPSSPDSSVLTREGPSKVTIDPAQVHGFSRVLQGQELTTLKGTFADSNESDTAQTPVVWPPSQDDDKIDIGSARRRLGSDNWMPVTRHEPTFTDLLSGFRAPNDSNGFYSPLVDQTPNDVSHLKKRFKDQEQKFNLPWSMMPSSPSQDTRESSLKMPVQACDMPYKKSGNVRYNPLGVYSVLQNVGVEQHPGHWFTPLMSPSHLENSPHLRGAKSQLALLPDHEAIKPKGDGNCKIFGIHLNTNSGPAEPAKFHVSKTYELESQTPTSQQPQALESDQQSEPRKGRKSADTAFLETEEKPQPCQQLS
>LcARF7b
QVGWDESTAGERRNRVSIWEIEPVAAPFFICPPPFFRSKRPRQPGMSDDESSDMEGLFKRAMPWLSDEICIKDPQSPSSLVPGLSLVQWMNMQQNPSIANATMQPDCLRSLTGPVLQNLAATDLSRQLGLQAQILQQNNLQFAAATNDPTADGEEHPGFPQQPSTNLLSTPSGHLLAVGGAQSVITDDVPSCSTSPSTNNCSALPQPILNRTHRGMATTEEMAQSAATVLSPGTLEAMATGTNLAKELQKSDNHIKPSMRISKMSQGPDAQTHLNVPQTDYLDTTSSGTSVCLSHTDGPLQQNFPLASFNPSAMLFRDTVQDGEVHTDPRNNVLFGVNIDGPLGIPLTPDPSLTKSMGSGKDFQNHLSSGDVLTNFGSSKEIQQDLSSSIVSQSFGVPD…
>LcARF16a
QVTWDEPDLLQNVKRVSPWLVELVSNMPAIHLTPFSPPRKKLRLLQHPDFPFDGQLPTPTFSSNPLGPSSPLCCPSDSTPAGIQGARHAQFGIISDLQLSKLQSSLFPASFQRLDHTAPVSRISTGLIIGNPTIHDNVSCLLTIGNSSQNTKKSNERKAPQLVLFGQPILTEQQISLSCSGDTVSPVRTGNSLSDGNPDKSMNFSSDGPLENSSCEGFPCYKDRTGELGLETGHCK
>LcARF9
KVQWDEAAAVPRPDGVSPWEIEPFVASTPLNPTQQAVMKNKRPRPSVELPVPEPSSGFWYPGITQSHDVSGLRQKEIKGNAINNSIMQGAVVRPEGWLKDLHAPPFTNRQECLSSPTRVSLKLFQDADKEHKTVTVLPVPSGYSTSDHPLNPTPSSISHSAEEGKKPEARNVCRLFGIELIDNSNISPVAERTLASPVKISTAITNDESIKATASAADSDQQSGLSKASKERKQGLQIS
>LcARF3a
LSVRWDDDVDHNRKNRVSPWEIEPSASISGSGTSSAPGSKRTKLGLPSVEADFPVPNGSGFPDFGESLGFQKVLQGQEILGFRTPYDGIDVSSHHQSDVRGCILDPNSSRVTGIGNGVRILQGNPDASYKGIGFGESIRFHKVLQGQEIFPSKSPYGGVQADTRAQENGGFGIFDGIHMSSAGSRWPNLMQGYNTHAPPSIPSAQVSSPSSVLMFQQASTQVHKQG
>LcARF7a
QVGWDESTTGERRNRVSIWEIEPVAAPFFIYPPPFFRSKCPRQPGMPGTGTTKKPALEFAFADDELLDIEKLSKRTMPWVGDEICMKDPMSQGSVLPGLSLVQWMNMQQNPPLSNPAIQPGLLRSLSGPLVQNMTATELSRQLGLQAQALQHSNNLQFNVPRPPLQAQQINQLPKLPAALNQLGSINLPQQQQLDAINQQQRQQQLTNPALPQNQMHSPILQPQVLVQNNIQQSQPLIQNHQPQANLSQSQQQQLLQQQQQQQQNVGLNQQQNRMPVQLPHQANQQLPLSEHQIQLQLLQKLQQQQQSLLSQPAPQQPQLSQLQEQQRQLLEVPHHPSNPNSLSQQHVIPQQTVKNTQVGVHFSQPMQQQSQLKLQQQQLMLPELPMSVLPPPPLTNLL…
>LcARF19
QVGWDESTAGERQNRVSIWEIEPVTTPFYICPPPFFRPKFPRQPGMPDPRNNLLFGVNIDGLTPDALLSRGFGSGKDLQNLLSGYSNQRDIETELSTAGISSQSFGVRDMSFKPGCSSDAVVNESGVLNRGVWANQPQRMRTFTKVQKRGSVG
>LcARF8b
KVGWDESTAGERQPRVSLWEIEPLTTFPMYPSLFPLRLKRPWHPGVPSPYVSLPAFPGKDGAMEPQNCSADSQAHTLFGVNIDSSSLLQSQVPNLGTAAIGTDASGMPLSASGFQN
>LcARF8a
KVGWDESTAGERQPRVSLWEIEPLTTFPMYPSLFPLRLKRPWHPGVPSPYVSLPAFPGKDGAMEPQNCSADSQAHTLFGVNIDSSSLLQSQVPNLGTAAIGTDASGMPLSASGFQN
>LcARF2a
KVWEGPSRATIDPSQVHGYARVLQGQEMTTLRSAFGDSNESDTAQKPAAWPQSQDDEKTDIPSAQRRLGSENWMPVPRHEPPYTDLFSGFRTASDSHGFCSPLLDQTLSESCHPKKHFQDQEGKFSLRTDQWSVMPSSSSPSLTMRDSNLKTPAQTSEMTYQKTGNVRYGGLGGYSLLQNLGVEQQQGNWLMPLLPPSHFDNQSHLSGIKSQPASVPQCESMKPKGNGNCKLFGIHLNNNPLPTEPAQPLKNAVYEPEPDVRPMVVHHPQPTEMDQQSEPSKVAKSADAALVASEQEKPFQPCQQPLRDVQ
>LcARF6a
KVGWDESTAGERQPRVSLWEIEPLTTFPMYPSPFHLRLKRPWPPGLPSLHGGKDADLGLNSPLMWLRGDGVDQGIQSLNFQSIGMTPWMQPRLDASLLGLQPDMYQAMAAAALQEMRNADSLKQASPSLLQFQQPHNIPNRSASLLQSQILQQSQPQSSPAFLQNIPGNQPQSQSQAHLLQHQLQNHHSFNDQLQQPQQQQHHHHHHHQQQHQLSDQQQIPNVVSSLSQLTSASQTQTPSLQAISSLCQQQTFTDSNGNTVATAGFSPLHSILGSFSQNDTSHLLNLPRTNPLIPSSSAWLPKQVTVEPTVPSGAQSVLPQVDQLGPPQPNVSQHSVSLAPFPGRECSVDQEGSADPQNHLLFGVNIDSSSLLMQNNMSGLRGVSSETDSTTLPFSASS…
>LcARF4
LMVRWDEDIVSAQQERVSPWEIGPSVSLPAFSVPCGPRLKKLRASLNSTSADAPISAGEGSYFDFGESMKSSKVLQGQENLSSRSPYNGVDPANRHLDFKMWNPAYGSIESSCMVETRINNESLLVQSAAHSNSIGFGGSKRFQKVLQGQEIFRFPFLGRIAEFNHNTWDKSGLGCNIFNVSQRPNLYPYVSEGTYRYLRNHLNNMPVNELHGTNCFPPMQAFMADLPRGEGATNLSCAWTSDDLRADEGDRVGTQEPTNVQNPLVAAMTQERNWRNAHDETKTGCKLFGFSLTGENPVPD
>LcARF8c
KVDIKEDECNGFTWLRGDTREQGLHSMNFQSLGMGPWMQQRLDPVLLGNGHDQYQAMAAAALQDIRNGQTQLTTAAANYSTNATSADPANPDTECIRKPFYEPPSPAAIAAEGSTNLTNFSRMGQSIMTEQHQQPWVPEFVMPQASPFGSAISLPSFPGKDCGLDSQNCTADSRTHTLFGVNIDSSRNLPAQVTNLVTAAIGTEVSTMPFATSGFQNSLFSCIGDSSSLLQNAGQVDPG

## Sheet: CDS
Number and length of exon and intron of LcARFs
Type	From	To	Gene
mRNA	38940856	38946789	ID=LcARF16b;
CDS	38940856	38941243	Parent=LcARF16b;
CDS	38941399	38941509	Parent=LcARF16b;
CDS	38941603	38941892	Parent=LcARF16b;
CDS	38944843	38945732	Parent=LcARF16b;
CDS	38946605	38946674	Parent=LcARF16b;
three_prime_UTR	38946675	38946789	Parent=LcARF16b;
mRNA	71765756	71777528	ID=LcARF3b;
five_prime_UTR	71765756	71765891	Parent=LcARF3b;
CDS	71765892	71766170	Parent=LcARF3b;
CDS	71766375	71766431	Parent=LcARF3b;
CDS	71766608	71766787	Parent=LcARF3b;
CDS	71766876	71766994	Parent=LcARF3b;
CDS	71768259	71768342	Parent=LcARF3b;
CDS	71773644	71773763	Parent=LcARF3b;
CDS	71773865	71773940	Parent=LcARF3b;
CDS	71775380	71775542	Parent=LcARF3b;
CDS	71775631	71776559	Parent=LcARF3b;
CDS	71776656	71776700	Parent=LcARF3b;
three_prime_UTR	71776701	71777528	Parent=LcARF3b;
mRNA	4423076	4427539	ID=LcARF9;
CDS	4427383	4427539	Parent=LcARF9;
CDS	4426974	4427092	Parent=LcARF9;
CDS	4426781	4426876	Parent=LcARF9;
CDS	4426617	4426673	Parent=LcARF9;
CDS	4426349	4426501	Parent=LcARF9;
CDS	4426156	4426240	Parent=LcARF9;
CDS	4425954	4425988	Parent=LcARF9;
CDS	4425433	4425524	Parent=LcARF9;
CDS	4425191	4425355	Parent=LcARF9;
CDS	4424985	4425098	Parent=LcARF9;
CDS	4424828	4424900	Parent=LcARF9;
CDS	4424600	4424753	Parent=LcARF9;
CDS	4423898	4424508	Parent=LcARF9;
CDS	4423626	4423813	Parent=LcARF9;
CDS	4423392	4423527	Parent=LcARF9;
three_prime_UTR	4423076	4423391	Parent=LcARF9;
mRNA	6240392	6251448	ID=LcARF3a;
five_prime_UTR	6251122	6251448	Parent=LcARF3a;
CDS	6250867	6251121	Parent=LcARF3a;
CDS	6250095	6250151	Parent=LcARF3a;
CDS	6249793	6249972	Parent=LcARF3a;
CDS	6249591	6249679	Parent=LcARF3a;
CDS	6245507	6245662	Parent=LcARF3a;
CDS	6245360	6245435	Parent=LcARF3a;
CDS	6243472	6243634	Parent=LcARF3a;
CDS	6242494	6242987	Parent=LcARF3a;
CDS	6241744	6241934	Parent=LcARF3a;
CDS	6240731	6240863	Parent=LcARF3a;
three_prime_UTR	6240392	6240730	Parent=LcARF3a;
mRNA	6957265	6965833	ID=LcARF2b;
five_prime_UTR	6965179	6965833	Parent=LcARF2b;
CDS	6965040	6965178	Parent=LcARF2b;
CDS	6964809	6964921	Parent=LcARF2b;
CDS	6964586	6964681	Parent=LcARF2b;
CDS	6964436	6964492	Parent=LcARF2b;
CDS	6964191	6964346	Parent=LcARF2b;
CDS	6964013	6964097	Parent=LcARF2b;
CDS	6962964	6963023	Parent=LcARF2b;
CDS	6962117	6962207	Parent=LcARF2b;
CDS	6961131	6961250	Parent=LcARF2b;
CDS	6960935	6961010	Parent=LcARF2b;
CDS	6960688	6960859	Parent=LcARF2b;
CDS	6959646	6960577	Parent=LcARF2b;
CDS	6958274	6958468	Parent=LcARF2b;
three_prime_UTR	6957265	6958273	Parent=LcARF2b;
mRNA	49352550	49392291	ID=LcARF4;
CDS	49352550	49352835	Parent=LcARF4;
CDS	49376686	49377024	Parent=LcARF4;
CDS	49383301	49383487	Parent=LcARF4;
CDS	49383578	49383653	Parent=LcARF4;
CDS	49390187	49390349	Parent=LcARF4;
CDS	49390447	49391216	Parent=LcARF4;
CDS	49391288	49391478	Parent=LcARF4;
CDS	49392108	49392291	Parent=LcARF4;
mRNA	24765310	24776603	ID=LcARF6a;
five_prime_UTR	24775263	24776603	Parent=LcARF6a;
CDS	24775220	24775262	Parent=LcARF6a;
CDS	24774272	24774384	Parent=LcARF6a;
CDS	24773771	24773869	Parent=LcARF6a;
CDS	24773630	24773686	Parent=LcARF6a;
CDS	24773379	24773534	Parent=LcARF6a;
CDS	24773156	24773240	Parent=LcARF6a;
CDS	24771199	24771289	Parent=LcARF6a;
CDS	24770925	24771089	Parent=LcARF6a;
CDS	24770710	24770832	Parent=LcARF6a;
CDS	24770418	24770493	Parent=LcARF6a;
CDS	24770132	24770279	Parent=LcARF6a;
CDS	24768789	24769969	Parent=LcARF6a;
CDS	24767917	24768107	Parent=LcARF6a;
CDS	24767773	24767835	Parent=LcARF6a;
CDS	24765683	24765878	Parent=LcARF6a;
three_prime_UTR	24765310	24765682	Parent=LcARF6a;
mRNA	24861441	24877502	ID=LcARF6b;
CDS	24877374	24877502	Parent=LcARF6b;
CDS	24876318	24876416	Parent=LcARF6b;
CDS	24876178	24876234	Parent=LcARF6b;
CDS	24875928	24876083	Parent=LcARF6b;
CDS	24875707	24875791	Parent=LcARF6b;
CDS	24867811	24867838	Parent=LcARF6b;
CDS	24867360	24867524	Parent=LcARF6b;
CDS	24867160	24867282	Parent=LcARF6b;
CDS	24866854	24866929	Parent=LcARF6b;
CDS	24866034	24866060	Parent=LcARF6b;
three_prime_UTR	24864658	24866033	Parent=LcARF6b;
three_prime_UTR	24863679	24863869	Parent=LcARF6b;
three_prime_UTR	24861441	24862039	Parent=LcARF6b;
mRNA	47845346	47874348	ID=LcARF8c;
five_prime_UTR	47845346	47845444	Parent=LcARF8c;
five_prime_UTR	47845544	47845601	Parent=LcARF8c;
CDS	47845602	47845708	Parent=LcARF8c;
CDS	47845813	47845935	Parent=LcARF8c;
CDS	47846445	47846524	Parent=LcARF8c;
CDS	47858079	47858270	Parent=LcARF8c;
CDS	47858333	47858467	Parent=LcARF8c;
CDS	47858670	47859070	Parent=LcARF8c;
CDS	47859144	47859334	Parent=LcARF8c;
CDS	47872034	47872163	Parent=LcARF8c;
three_prime_UTR	47872164	47872222	Parent=LcARF8c;
three_prime_UTR	47873876	47873930	Parent=LcARF8c;
three_prime_UTR	47874032	47874348	Parent=LcARF8c;
mRNA	2789286	2803172	ID=LcARF19;
five_prime_UTR	2789286	2789473	Parent=LcARF19;
five_prime_UTR	2789560	2789571	Parent=LcARF19;
CDS	2789572	2789787	Parent=LcARF19;
CDS	2790200	2790355	Parent=LcARF19;
CDS	2790467	2790551	Parent=LcARF19;
CDS	2791824	2791914	Parent=LcARF19;
CDS	2792005	2792169	Parent=LcARF19;
CDS	2797261	2797456	Parent=LcARF19;
CDS	2798761	2798899	Parent=LcARF19;
CDS	2800809	2801101	Parent=LcARF19;
CDS	2801789	2801979	Parent=LcARF19;
CDS	2802416	2802596	Parent=LcARF19;
three_prime_UTR	2802597	2803172	Parent=LcARF19;
mRNA	44815519	44819117	ID=LcARF16a;
CDS	44817993	44819117	Parent=LcARF16a;
CDS	44816127	44817010	Parent=LcARF16a;
CDS	44815519	44815588	Parent=LcARF16a;
mRNA	72594086	72607772	ID=LcARF7a;
five_prime_UTR	72594086	72594496	Parent=LcARF7a;
CDS	72594497	72594630	Parent=LcARF7a;
CDS	72594806	72594970	Parent=LcARF7a;
CDS	72595949	72595970	Parent=LcARF7a;
CDS	72596712	72596810	Parent=LcARF7a;
CDS	72596968	72597024	Parent=LcARF7a;
CDS	72597947	72598102	Parent=LcARF7a;
CDS	72598199	72598283	Parent=LcARF7a;
CDS	72598712	72598802	Parent=LcARF7a;
CDS	72599679	72599801	Parent=LcARF7a;
CDS	72600355	72600430	Parent=LcARF7a;
CDS	72600700	72600842	Parent=LcARF7a;
CDS	72603820	72605680	Parent=LcARF7a;
CDS	72605797	72605987	Parent=LcARF7a;
CDS	72607102	72607480	Parent=LcARF7a;
three_prime_UTR	72607481	72607772	Parent=LcARF7a;
mRNA	53714583	53734766	ID=LcARF17b;
five_prime_UTR	53714583	53714584	Parent=LcARF17b;
CDS	53714585	53714932	Parent=LcARF17b;
CDS	53733777	53734766	Parent=LcARF17b;
mRNA	70406015	70414109	ID=LcARF1;
CDS	70413945	70414109	Parent=LcARF1;
CDS	70412274	70412369	Parent=LcARF1;
CDS	70412086	70412142	Parent=LcARF1;
CDS	70410836	70410988	Parent=LcARF1;
CDS	70410628	70410740	Parent=LcARF1;
CDS	70408572	70408691	Parent=LcARF1;
CDS	70408385	70408460	Parent=LcARF1;
CDS	70408119	70408284	Parent=LcARF1;
CDS	70407529	70407918	Parent=LcARF1;
CDS	70407358	70407434	Parent=LcARF1;
CDS	70406666	70406856	Parent=LcARF1;
CDS	70406015	70406183	Parent=LcARF1;
mRNA	62408683	62440685	ID=LcARF8b;
five_prime_UTR	62440436	62440685	Parent=LcARF8b;
five_prime_UTR	62439865	62440137	Parent=LcARF8b;
five_prime_UTR	62439616	62439785	Parent=LcARF8b;
CDS	62439573	62439615	Parent=LcARF8b;
CDS	62439244	62439356	Parent=LcARF8b;
CDS	62438902	62439000	Parent=LcARF8b;
CDS	62438752	62438808	Parent=LcARF8b;
CDS	62438505	62438660	Parent=LcARF8b;
CDS	62438350	62438434	Parent=LcARF8b;
CDS	62428925	62429015	Parent=LcARF8b;
CDS	62428653	62428817	Parent=LcARF8b;
CDS	62428434	62428556	Parent=LcARF8b;
CDS	62428059	62428134	Parent=LcARF8b;
CDS	62417680	62417827	Parent=LcARF8b;
CDS	62412901	62413181	Parent=LcARF8b;
CDS	62412638	62412828	Parent=LcARF8b;
CDS	62410435	62410612	Parent=LcARF8b;
three_prime_UTR	62410420	62410434	Parent=LcARF8b;
three_prime_UTR	62409181	62409268	Parent=LcARF8b;
three_prime_UTR	62408683	62409104	Parent=LcARF8b;
mRNA	62476527	62508251	ID=LcARF8a;
five_prime_UTR	62508002	62508251	Parent=LcARF8a;
five_prime_UTR	62507431	62507703	Parent=LcARF8a;
five_prime_UTR	62507182	62507351	Parent=LcARF8a;
CDS	62507139	62507181	Parent=LcARF8a;
CDS	62506810	62506922	Parent=LcARF8a;
CDS	62506468	62506566	Parent=LcARF8a;
CDS	62506318	62506374	Parent=LcARF8a;
CDS	62506071	62506226	Parent=LcARF8a;
CDS	62505916	62506000	Parent=LcARF8a;
CDS	62496547	62496637	Parent=LcARF8a;
CDS	62496275	62496439	Parent=LcARF8a;
CDS	62496054	62496176	Parent=LcARF8a;
CDS	62495678	62495753	Parent=LcARF8a;
CDS	62485322	62485469	Parent=LcARF8a;
CDS	62480628	62480908	Parent=LcARF8a;
CDS	62480365	62480555	Parent=LcARF8a;
CDS	62478162	62478339	Parent=LcARF8a;
three_prime_UTR	62478147	62478161	Parent=LcARF8a;
three_prime_UTR	62477024	62477111	Parent=LcARF8a;
three_prime_UTR	62476527	62476947	Parent=LcARF8a;
mRNA	101717667	101726893	ID=LcARF2a;
five_prime_UTR	101717667	101717762	Parent=LcARF2a;
five_prime_UTR	101717865	101718489	Parent=LcARF2a;
CDS	101718490	101718616	Parent=LcARF2a;
CDS	101718719	101718831	Parent=LcARF2a;
CDS	101718989	101719084	Parent=LcARF2a;
CDS	101719164	101719220	Parent=LcARF2a;
CDS	101719313	101719468	Parent=LcARF2a;
CDS	101719555	101719639	Parent=LcARF2a;
CDS	101721343	101721514	Parent=LcARF2a;
CDS	101721633	101721708	Parent=LcARF2a;
CDS	101721789	101721793	Parent=LcARF2a;
CDS	101722046	101722050	Parent=LcARF2a;
CDS	101722161	101723119	Parent=LcARF2a;
CDS	101723723	101723913	Parent=LcARF2a;
CDS	101724710	101724890	Parent=LcARF2a;
three_prime_UTR	101724891	101724913	Parent=LcARF2a;
three_prime_UTR	101725916	101725981	Parent=LcARF2a;
three_prime_UTR	101726300	101726893	Parent=LcARF2a;
mRNA	69491451	69505105	ID=LcARF5;
five_prime_UTR	69491451	69492313	Parent=LcARF5;
CDS	69492314	69492416	Parent=LcARF5;
CDS	69495549	69495661	Parent=LcARF5;
CDS	69498284	69498382	Parent=LcARF5;
CDS	69498485	69498541	Parent=LcARF5;
CDS	69499311	69499463	Parent=LcARF5;
CDS	69499569	69499653	Parent=LcARF5;
CDS	69501073	69501163	Parent=LcARF5;
CDS	69502707	69502904	Parent=LcARF5;
CDS	69502972	69503094	Parent=LcARF5;
CDS	69504690	69504765	Parent=LcARF5;
CDS	69504850	69504985	Parent=LcARF5;
CDS	69505065	69505105	Parent=LcARF5;
mRNA	68449543	68462722	ID=LcARF7b;
CDS	68449543	68449683	Parent=LcARF7b;
CDS	68453563	68453661	Parent=LcARF7b;
CDS	68453827	68453883	Parent=LcARF7b;
CDS	68454934	68455089	Parent=LcARF7b;
CDS	68455183	68455267	Parent=LcARF7b;
CDS	68456199	68456412	Parent=LcARF7b;
CDS	68456498	68456677	Parent=LcARF7b;
CDS	68457015	68457090	Parent=LcARF7b;
CDS	68457194	68457332	Parent=LcARF7b;
CDS	68458475	68458765	Parent=LcARF7b;
CDS	68459296	68459334	Parent=LcARF7b;
CDS	68459426	68460264	Parent=LcARF7b;
CDS	68460388	68460578	Parent=LcARF7b;
CDS	68461973	68462174	Parent=LcARF7b;
three_prime_UTR	68462175	68462722	Parent=LcARF7b;
mRNA	82489	88844	ID=LcARF17a;
CDS	82489	83478	Parent=LcARF17a;
CDS	88116	88844	Parent=LcARF17a;

## Sheet: CRE
List of cis-regulatory elements (CREs) present in promoter region of identified LcARFs.
Geme_name	From	To	Cis_element
LcARF1	1943	1979	drought-inducibility
LcARF1	1112	1151	circadian control
LcARF1	1055	1094	stress responsive
LcARF1	1189	1228	stress responsive
LcARF1	854	892	light responsive
LcARF1	1318	1354	anaerobic induction
LcARF1	1723	1759	anaerobic induction
LcARF1	1772	1808	anaerobic induction
LcARF1	716	752	low-temperature responsive
LcARF1	421	460	abscisic acid responsive
LcARF1	427	462	abscisic acid responsive
LcARF2b	434	473	light responsive
LcARF2b	1269	1305	auxin-responsive
LcARF2b	1288	1324	low-temperature responsive
LcARF2b	1669	1705	low-temperature responsive
LcARF2b	1538	1573	abscisic acid responsive
LcARF2b	1833	1870	light responsive
LcARF2b	117	158	light responsive
LcARF2b	1680	1716	anaerobic induction
LcARF2b	1741	1777	anaerobic induction
LcARF2b	1747	1783	anaerobic induction
LcARF2b	1753	1789	anaerobic induction
LcARF2b	1864	1900	anaerobic induction
LcARF2b	1888	1924	anaerobic induction
LcARF2b	443	480	light responsive
LcARF2b	445	481	light responsive
LcARF2b	521	557	light responsive
LcARF7b	1895	1934	salicylic acid responsiveness
LcARF7b	1424	1460	anaerobic induction
LcARF7b	1464	1499	MeJA-responsiveness
LcARF7b	1512	1547	MeJA-responsiveness
LcARF7b	1697	1732	MeJA-responsiveness
LcARF7b	1961	1997	auxin-responsive
LcARF7b	1368	1404	low-temperature responsive
LcARF7b	1942	1978	low-temperature responsive
LcARF7b	1135	1171	abscisic acid responsive
LcARF7b	1135	1171	light responsive
LcARF7b	1183	1219	light responsive
LcARF7b	1135	1171	light responsive
LcARF7b	1109	1146	light responsive
LcARF7b	1111	1147	light responsive
LcARF7b	1127	1164	light responsive
LcARF7b	1129	1165	light responsive
LcARF7b	1000	1035	MeJA-responsiveness
LcARF7b	1073	1108	MeJA-responsiveness
LcARF7b	1616	1651	MeJA-responsiveness
LcARF16b	84	119	MeJA-responsiveness
LcARF16b	359	395	auxin-responsive
LcARF16b	392	428	auxin-responsive
LcARF16b	62	97	MeJA-responsiveness
LcARF16b	215	250	MeJA-responsiveness
LcARF16b	648	686	light responsive
LcARF16b	1215	1251	low-temperature responsive
LcARF16b	1310	1346	low-temperature responsive
LcARF16b	2	39	light responsive
LcARF16b	1117	1154	light responsive
LcARF16b	1908	1943	abscisic acid responsive
LcARF16b	1905	1943	light responsive
LcARF16b	253	289	anaerobic induction
LcARF16b	1272	1308	anaerobic induction
LcARF16b	1354	1394	light responsive
LcARF16a	1526	1563	light responsive
LcARF16a	796	835	salicylic acid responsiveness
LcARF16a	1796	1835	salicylic acid responsiveness
LcARF16a	1578	1617	stress responsive
LcARF16a	1682	1721	circadian control
LcARF3b	602	638	anaerobic induction
LcARF3b	1254	1290	light responsive
LcARF3b	834	870	light responsive
LcARF3b	994	1030	light responsive
LcARF3b	1039	1075	light responsive
LcARF3b	1524	1560	light responsive
LcARF3b	712	749	light responsive
LcARF3b	995	1030	abscisic acid responsive
LcARF3b	1079	1115	drought-inducibility
LcARF3b	476	513	light responsive
LcARF3b	1910	1950	light responsive
LcARF3b	1121	1157	light responsive
LcARF3b	1728	1764	light responsive
LcARF3b	312	350	light responsive
LcARF3b	485	520	MeJA-responsiveness
LcARF3b	593	631	light responsive
LcARF3b	759	795	auxin-responsive
LcARF9	121	158	light responsive
LcARF9	279	316	light responsive
LcARF9	879	915	low-temperature responsive
LcARF9	1970	2006	low-temperature responsive
LcARF9	555	590	abscisic acid responsive
LcARF9	1163	1199	abscisic acid responsive
LcARF9	1553	1589	abscisic acid responsive
LcARF9	804	841	light responsive
LcARF9	1163	1199	light responsive
LcARF9	1553	1589	light responsive
LcARF9	1163	1199	light responsive
LcARF9	1553	1589	light responsive
LcARF9	874	910	anaerobic induction
LcARF9	1754	1793	light responsive
LcARF9	1007	1046	circadian control
LcARF9	1643	1682	circadian control
LcARF9	557	592	MeJA-responsiveness
LcARF9	477	512	MeJA-responsiveness
LcARF9	901	936	MeJA-responsiveness
LcARF3a	67	104	auxin-responsive
LcARF3a	1159	1196	auxin-responsive
LcARF3a	1988	2024	anaerobic induction
LcARF3a	131	171	light responsive
LcARF3a	837	876	light responsive
LcARF3a	730	766	auxin-responsive
LcARF3a	383	419	drought-inducibility
LcARF3a	1898	1938	light responsive
LcARF7a	787	824	light responsive
LcARF7a	1370	1407	light responsive
LcARF7a	1465	1500	MeJA-responsiveness
LcARF7a	930	969	light responsive
LcARF7a	1654	1689	MeJA-responsiveness
LcARF7a	1804	1839	MeJA-responsiveness
LcARF7a	1823	1858	MeJA-responsiveness
LcARF7a	732	771	stress responsive
LcARF7a	457	494	light responsive
LcARF7a	1873	1910	light responsive
LcARF7a	735	771	light responsive
LcARF19	785	821	anaerobic induction
LcARF19	1186	1222	anaerobic induction
LcARF19	1257	1293	anaerobic induction
LcARF19	1625	1661	anaerobic induction
LcARF19	1865	1901	anaerobic induction
LcARF19	562	598	low-temperature responsive
LcARF19	843	879	low-temperature responsive
LcARF19	772	808	drought-inducibility
LcARF8b	388	423	MeJA-responsiveness
LcARF8b	1282	1321	stress responsive
LcARF8b	584	619	MeJA-responsiveness
LcARF8b	812	847	MeJA-responsiveness
LcARF8b	1470	1506	drought-inducibility
LcARF8b	1226	1262	low-temperature responsive
LcARF8b	722	757	abscisic acid responsive
LcARF8b	788	823	abscisic acid responsive
LcARF8b	1187	1222	abscisic acid responsive
LcARF8b	1421	1458	light responsive
LcARF8b	752	788	light responsive
LcARF8b	927	963	anaerobic induction
LcARF8b	1690	1726	anaerobic induction
LcARF8b	1836	1872	anaerobic induction
LcARF8b	1627	1666	salicylic acid responsiveness
LcARF8b	787	823	light responsive
LcARF8b	807	843	light responsive
LcARF8a	787	823	light responsive
LcARF8a	807	843	light responsive
LcARF8a	1627	1666	salicylic acid responsiveness
LcARF8a	927	963	anaerobic induction
LcARF8a	1690	1726	anaerobic induction
LcARF8a	1836	1872	anaerobic induction
LcARF8a	752	788	light responsive
LcARF8a	1226	1262	low-temperature responsive
LcARF8a	1421	1458	light responsive
LcARF8a	722	757	abscisic acid responsive
LcARF8a	788	823	abscisic acid responsive
LcARF8a	1187	1222	abscisic acid responsive
LcARF8a	1470	1506	drought-inducibility
LcARF8a	388	423	MeJA-responsiveness
LcARF8a	388	423	MeJA-responsiveness
LcARF8a	584	619	MeJA-responsiveness
LcARF8a	812	847	MeJA-responsiveness
LcARF8a	1282	1321	stress responsive
LcARF2a	1144	1181	light responsive
LcARF2a	1150	1187	light responsive
LcARF2a	1156	1193	light responsive
LcARF2a	1191	1228	light responsive
LcARF2a	163	198	abscisic acid responsive
LcARF2a	1114	1153	circadian control
LcARF2a	1435	1471	low-temperature responsive
LcARF2a	1604	1640	low-temperature responsive
LcARF2a	1452	1489	light responsive
LcARF2a	246	282	anaerobic induction
LcARF2a	1431	1467	anaerobic induction
LcARF6a	319	354	MeJA-responsiveness
LcARF6a	1722	1758	auxin-responsive
LcARF6a	1193	1235	gibberellin-responsive
LcARF6a	1325	1362	gibberellin-responsive
LcARF6a	1126	1162	low-temperature responsive
LcARF6a	1249	1285	low-temperature responsive
LcARF6a	1391	1427	low-temperature responsive
LcARF6a	1173	1209	anaerobic induction
LcARF6a	1304	1340	anaerobic induction
LcARF6a	1446	1482	anaerobic induction
LcARF6a	1487	1523	anaerobic induction
LcARF6a	1548	1584	anaerobic induction
LcARF6a	1012	1051	light responsive
LcARF6b	1746	1784	light responsive
LcARF6b	1086	1125	light responsive
LcARF6b	1624	1659	MeJA-responsiveness
LcARF6b	1013	1053	light responsive
LcARF6b	1075	1114	light responsive
LcARF6b	1210	1246	anaerobic induction
LcARF6b	1470	1506	light responsive
LcARF6b	431	468	light responsive
LcARF6b	647	683	low-temperature responsive
LcARF6b	94	131	abscisic acid responsive
LcARF6b	716	753	abscisic acid responsive
LcARF6b	1016	1053	abscisic acid responsive
LcARF6b	554	591	light responsive
LcARF4	1842	1878	light responsive
LcARF4	243	279	anaerobic induction
LcARF4	484	520	anaerobic induction
LcARF4	1719	1755	anaerobic induction
LcARF4	1970	2006	anaerobic induction
LcARF4	477	515	light responsive
LcARF4	333	369	light responsive
LcARF4	936	972	low-temperature responsive
LcARF4	1019	1055	low-temperature responsive
LcARF4	1564	1604	light responsive
LcARF4	965	1002	light responsive
LcARF4	961	1000	light responsive
LcARF17b	565	604	light responsive
LcARF17b	919	955	drought-inducibility
LcARF17b	471	506	abscisic acid responsive
LcARF17b	867	904	abscisic acid responsive
LcARF17b	1104	1139	abscisic acid responsive
LcARF17b	447	486	light responsive
LcARF17b	1093	1129	anaerobic induction
LcARF17b	1631	1667	light responsive
LcARF8c	134	170	light responsive
LcARF8c	873	909	anaerobic induction
LcARF8c	1389	1425	anaerobic induction
LcARF8c	1623	1659	anaerobic induction
LcARF8c	1489	1526	auxin-responsive
LcARF8c	135	170	abscisic acid responsive
LcARF8c	288	323	abscisic acid responsive
LcARF8c	801	838	light responsive
LcARF8c	915	951	light responsive
LcARF8c	1496	1534	light responsive
LcARF8c	1753	1790	gibberellin-responsive
LcARF8c	1840	1879	light responsive
LcARF8c	1678	1713	MeJA-responsiveness
LcARF8c	18	57	light responsive
LcARF5	607	647	light responsive
LcARF5	636	672	light responsive
LcARF5	108	144	anaerobic induction
LcARF5	545	581	anaerobic induction
LcARF5	1507	1543	anaerobic induction
LcARF5	1827	1863	anaerobic induction
LcARF5	1845	1881	anaerobic induction
LcARF5	175	210	abscisic acid responsive
LcARF5	337	374	light responsive
LcARF5	487	527	light responsive
LcARF17a	783	819	drought-inducibility
LcARF17a	17	53	light responsive
LcARF17a	1118	1154	light responsive
LcARF17a	0	31	MeJA-responsiveness
LcARF17a	1925	1964	stress responsive
LcARF17a	259	294	MeJA-responsiveness
LcARF17a	1451	1487	light responsive
LcARF17a	1458	1494	light responsive
LcARF17a	503	539	anaerobic induction
LcARF17a	1664	1700	light responsive
LcARF17a	1448	1486	light responsive
LcARF17a	1451	1487	light responsive
LcARF17a	635	675	light responsive
LcARF17a	315	351	light responsive
LcARF17a	444	480	light responsive
LcARF17a	1026	1063	auxin-responsive
LcARF17a	1451	1487	abscisic acid responsive
LcARF1	834	870	drought-inducibility
LcARF1	1440	1476	drought-inducibility
LcARF1	1093	1130	gibberellin-responsive
LcARF1	1652	1688	light responsive
LcARF1	1648	1687	stress responsive
LcARF1	432	468	light responsive
LcARF1	863	899	light responsive
LcARF1	843	879	light responsive
LcARF1	166	202	light responsive
LcARF1	864	899	abscisic acid responsive
LcARF2b	1048	1083	MeJA-responsiveness
LcARF2b	278	314	auxin-responsive
LcARF2b	1458	1494	auxin-responsive
LcARF2b	1048	1083	MeJA-responsiveness
LcARF2b	500	539	light responsive
LcARF2b	168	205	gibberellin-responsive
LcARF2b	1543	1579	light responsive
LcARF2b	984	1023	light responsive
LcARF2b	969	1008	salicylic acid responsiveness
LcARF2b	411	447	anaerobic induction
LcARF2b	476	512	light responsive
LcARF7b	306	345	salicylic acid responsiveness
LcARF7b	1715	1754	salicylic acid responsiveness
LcARF7b	1505	1541	light responsive
LcARF7b	1005	1040	MeJA-responsiveness
LcARF7b	1078	1113	MeJA-responsiveness
LcARF7b	1621	1656	MeJA-responsiveness
LcARF7b	1980	2017	gibberellin-responsive
LcARF7b	1241	1277	light responsive
LcARF7b	340	376	low-temperature responsive
LcARF7b	1031	1067	low-temperature responsive
LcARF7b	1308	1344	low-temperature responsive
LcARF7b	1349	1385	low-temperature responsive
LcARF7b	1595	1632	light responsive
LcARF7b	128	163	abscisic acid responsive
LcARF7b	136	173	abscisic acid responsive
LcARF7b	702	737	abscisic acid responsive
LcARF7b	1142	1177	abscisic acid responsive
LcARF7b	127	163	light responsive
LcARF7b	701	737	light responsive
LcARF7b	1125	1161	light responsive
LcARF7b	1148	1184	light responsive
LcARF7b	1469	1504	MeJA-responsiveness
LcARF7b	1517	1552	MeJA-responsiveness
LcARF7b	1702	1737	MeJA-responsiveness
LcARF16b	67	102	MeJA-responsiveness
LcARF16b	220	255	MeJA-responsiveness
LcARF16b	89	124	MeJA-responsiveness
LcARF16b	35	76	light responsive
LcARF16b	315	357	light responsive
LcARF16b	500	536	abscisic acid responsive
LcARF16b	501	536	abscisic acid responsive
LcARF16b	541	578	abscisic acid responsive
LcARF16b	1623	1663	light responsive
LcARF16b	1834	1874	light responsive
LcARF16b	500	536	light responsive
LcARF16b	1890	1926	anaerobic induction
LcARF16b	1468	1507	salicylic acid responsiveness
LcARF16b	1537	1576	salicylic acid responsiveness
LcARF16b	1893	1932	salicylic acid responsiveness
LcARF16b	500	536	light responsive
LcARF16b	1913	1949	light responsive
LcARF16a	364	400	abscisic acid responsive
LcARF16a	365	400	abscisic acid responsive
LcARF16a	1943	1983	light responsive
LcARF16a	1001	1037	low-temperature responsive
LcARF16a	363	401	light responsive
LcARF16a	364	400	light responsive
LcARF16a	1403	1442	salicylic acid responsiveness
LcARF16a	1813	1852	salicylic acid responsiveness
LcARF16a	364	400	light responsive
LcARF16a	1898	1937	stress responsive
LcARF16a	718	754	auxin-responsive
LcARF16a	1414	1452	light responsive
LcARF16a	1892	1929	gibberellin-responsive
LcARF3b	449	488	salicylic acid responsiveness
LcARF3b	562	598	light responsive
LcARF3b	997	1036	light responsive
LcARF3b	1556	1592	light responsive
LcARF3b	369	405	light responsive
LcARF3b	1884	1920	light responsive
LcARF3b	879	915	low-temperature responsive
LcARF3b	841	876	abscisic acid responsive
LcARF3b	1920	1959	light responsive
LcARF3b	1404	1440	auxin-responsive
LcARF3b	999	1038	light responsive
LcARF3b	490	525	MeJA-responsiveness
LcARF9	733	769	low-temperature responsive
LcARF9	1170	1205	abscisic acid responsive
LcARF9	1560	1595	abscisic acid responsive
LcARF9	560	596	light responsive
LcARF9	1257	1296	light responsive
LcARF9	854	890	anaerobic induction
LcARF9	1385	1421	anaerobic induction
LcARF9	482	517	MeJA-responsiveness
LcARF9	906	941	MeJA-responsiveness
LcARF9	562	597	MeJA-responsiveness
LcARF9	1301	1339	light responsive
LcARF9	1035	1072	light responsive
LcARF9	1671	1708	light responsive
LcARF3a	666	702	abscisic acid responsive
LcARF3a	667	702	abscisic acid responsive
LcARF3a	700	736	light responsive
LcARF3a	503	539	light responsive
LcARF3a	1470	1507	light responsive
LcARF3a	1881	1917	light responsive
LcARF3a	666	702	light responsive
LcARF3a	917	953	anaerobic induction
LcARF3a	666	702	light responsive
LcARF3a	1908	1947	light responsive
LcARF3a	328	367	light responsive
LcARF3a	936	975	light responsive
LcARF3a	472	508	light responsive
LcARF3a	1153	1191	light responsive
LcARF3a	1227	1265	light responsive
LcARF3a	1855	1892	gibberellin-responsive
LcARF7a	1687	1723	low-temperature responsive
LcARF7a	1699	1735	low-temperature responsive
LcARF7a	1853	1889	low-temperature responsive
LcARF7a	19	55	abscisic acid responsive
LcARF7a	20	55	abscisic acid responsive
LcARF7a	19	55	light responsive
LcARF7a	19	55	light responsive
LcARF7a	1928	1964	light responsive
LcARF7a	1016	1056	light responsive
LcARF7a	1659	1694	MeJA-responsiveness
LcARF7a	1809	1844	MeJA-responsiveness
LcARF7a	1828	1863	MeJA-responsiveness
LcARF7a	1107	1146	light responsive
LcARF7a	1470	1505	MeJA-responsiveness
LcARF7a	940	980	light responsive
LcARF7a	418	456	light responsive
LcARF7a	527	563	light responsive
LcARF19	928	964	light responsive
LcARF19	1592	1628	light responsive
LcARF19	924	963	stress responsive
LcARF8b	589	624	MeJA-responsiveness
LcARF8b	817	852	MeJA-responsiveness
LcARF8b	393	428	MeJA-responsiveness
LcARF8b	759	794	abscisic acid responsive
LcARF8b	1192	1228	light responsive
LcARF8b	1913	1949	anaerobic induction
LcARF8b	727	763	light responsive
LcARF8a	727	763	light responsive
LcARF8a	1913	1949	anaerobic induction
LcARF8a	1192	1228	light responsive
LcARF8a	759	794	abscisic acid responsive
LcARF8a	589	624	MeJA-responsiveness
LcARF8a	817	852	MeJA-responsiveness
LcARF2a	196	232	abscisic acid responsive
LcARF2a	197	232	abscisic acid responsive
LcARF2a	849	886	abscisic acid responsive
LcARF2a	962	998	light responsive
LcARF2a	1065	1101	light responsive
LcARF2a	1493	1530	gibberellin-responsive
LcARF2a	1674	1711	gibberellin-responsive
LcARF2a	1821	1858	gibberellin-responsive
LcARF2a	195	233	light responsive
LcARF2a	196	232	light responsive
LcARF2a	626	665	light responsive
LcARF2a	168	204	light responsive
LcARF2a	196	232	light responsive
LcARF6a	1878	1913	MeJA-responsiveness
LcARF6a	1300	1339	stress responsive
LcARF6a	324	359	MeJA-responsiveness
LcARF6a	1878	1913	MeJA-responsiveness
LcARF6a	1799	1836	gibberellin-responsive
LcARF6a	621	657	light responsive
LcARF6a	645	681	low-temperature responsive
LcARF6a	1943	1978	abscisic acid responsive
LcARF6a	1942	1978	light responsive
LcARF6b	1304	1341	light responsive
LcARF6b	327	364	gibberellin-responsive
LcARF6b	1629	1664	MeJA-responsiveness
LcARF6b	1601	1637	light responsive
LcARF6b	444	481	gibberellin-responsive
LcARF6b	533	569	low-temperature responsive
LcARF6b	700	736	low-temperature responsive
LcARF4	486	522	light responsive
LcARF4	337	373	light responsive
LcARF4	1161	1197	light responsive
LcARF4	487	522	abscisic acid responsive
LcARF4	412	448	light responsive
LcARF4	791	826	MeJA-responsiveness
LcARF4	811	846	MeJA-responsiveness
LcARF4	791	826	MeJA-responsiveness
LcARF4	811	846	MeJA-responsiveness
LcARF17b	1641	1680	stress responsive
LcARF17b	575	614	light responsive
LcARF17b	1954	1990	low-temperature responsive
LcARF17b	1984	2020	low-temperature responsive
LcARF17b	459	494	abscisic acid responsive
LcARF17b	574	613	abscisic acid responsive
LcARF17b	576	612	abscisic acid responsive
LcARF17b	577	612	abscisic acid responsive
LcARF17b	576	612	light responsive
LcARF17b	1109	1145	light responsive
LcARF17b	458	494	light responsive
LcARF17b	476	512	light responsive
LcARF17b	574	613	light responsive
LcARF17b	576	612	light responsive
LcARF17b	1728	1764	anaerobic induction
LcARF17b	1822	1858	anaerobic induction
LcARF17b	162	201	salicylic acid responsiveness
LcARF17b	750	787	light responsive
LcARF17b	791	828	light responsive
LcARF8c	293	329	light responsive
LcARF8c	908	945	auxin-responsive
LcARF8c	978	1015	gibberellin-responsive
LcARF8c	1007	1044	gibberellin-responsive
LcARF8c	1772	1808	light responsive
LcARF8c	558	594	drought-inducibility
LcARF8c	376	413	light responsive
LcARF8c	88	127	light responsive
LcARF8c	485	524	light responsive
LcARF8c	1209	1245	auxin-responsive
LcARF8c	1683	1718	MeJA-responsiveness
LcARF5	429	466	light responsive
LcARF5	473	512.5	light responsive
LcARF5	180	216	light responsive
LcARF5	351	390	salicylic acid responsiveness
LcARF5	643	678	abscisic acid responsive
LcARF5	1308	1347	abscisic acid responsive
LcARF5	175	212	gibberellin-responsive
LcARF5	347	384	gibberellin-responsive
LcARF5	1952	1989	gibberellin-responsive
LcARF5	705	740	MeJA-responsiveness
LcARF5	481	517	auxin-responsive
LcARF5	705	740	MeJA-responsiveness
LcARF17a	264	299	MeJA-responsiveness
LcARF17a	1012	1051	stress responsive
LcARF17a	1	36	MeJA-responsiveness
LcARF17a	83	119	light responsive
LcARF17a	100	136	light responsive
LcARF17a	298	334	light responsive
LcARF17a	746	782	light responsive
LcARF17a	1740	1776	anaerobic induction
LcARF17a	1940	1976	anaerobic induction
LcARF17a	504	540	light responsive
LcARF17a	83	119	light responsive
LcARF17a	100	136	light responsive
LcARF17a	298	334	light responsive
LcARF17a	728	764	light responsive
LcARF17a	746	782	light responsive
LcARF17a	1708	1745	gibberellin-responsive
LcARF17a	364	400	low-temperature responsive
LcARF17a	999	1035	low-temperature responsive
LcARF17a	83	119	abscisic acid responsive
LcARF17a	84	119	abscisic acid responsive
LcARF17a	100	136	abscisic acid responsive
LcARF17a	101	136	abscisic acid responsive
LcARF17a	298	334	abscisic acid responsive
LcARF17a	299	334	abscisic acid responsive
LcARF17a	729	764	abscisic acid responsive
LcARF17a	746	782	abscisic acid responsive
LcARF17a	747	782	abscisic acid responsive
LcARF17a	832	871	abscisic acid responsive
LcARF17a	1458	1493	abscisic acid responsive
LcARF17a	1465	1500	abscisic acid responsive
