# Supplementary material for: Genomic survey and expression analysis of LcARFs reveal multiple functions to somatic embryogenesis in Liriodendron
Source: BMC Plant Biol. 2024 Feb 7;24:94. doi: 10.1186/s12870-024-04765-7 (PMC10848544; doi:10.1186/s12870-024-04765-7)
Supplement: Supplementary file 4 — Additional file 4: Table S4. FPKM values for different tissue and somatic embryogenesis processes in LcARF. [file 12870_2024_4765_MOESM4_ESM.xlsx]

## Sheet: different tissues
gene_id	shoot	leaf	bud	stigma	stamen	sepal	petal
LcARF1	68.187	51.46	122.53	114.61	56.08	78.02	21.2239
LcARF2b	37.058	49.57	78.42	68.19	120.01	71.17	21.922
LcARF7b	17.5686	9.05	22.64	40.04	31.57	30.6	2.23655
LcARF16b	8.90063	33.12	17.33	25.16	32.43	21.5	17.922
LcARF16a	14.5895	7.85	16.1	6.32	44.88	6.67	2.64622
LcARF3b	54.7147	28.94	91.69	89.06	45.49	159.86	39.0198
LcARF9	57.2732	37.88	98.53	114.84	77.45	77.92	52.6903
LcARF3a	91.3067	44.66	59.15	51.88	46.32	97.59	51.8238
LcARF7a	49.8197	106.8	122.4	56.36	24.74	45.89	5.73165
LcARF19	12.8279	7.3	23.43	24.9	13.69	18.5	3.83654
LcARF8b	52.6793	10.93	58.78	174.34	16.68	138.28	41.5877
LcARF8a	63.762	12.81	60.24	203.62	23.87	145.55	47.598
LcARF2a	99.4752	93.14	298.86	220.22	138.24	230.5	46.2001
LcARF6a	58.582	63.05	100.92	90.69	28.15	64.1	11.0682
LcARF6b	86.8895	26.28	65.9	62.05	19.75	53.12	20.84
LcARF4	12.3977	3.83	9.99	19.01	14	13	1.91023
LcARF17b	2.8325	2.22	3.22	8.34	21.8	3.94	3.09392
LcARF8c	68.0209	18.96	54.5	211.11	24.99	163.25	52.8933
LcARF5	13.4299	1.43	22.53	24.48	16.3	6.02	0.566159
LcARF17a	10.6808	3.58	3.7	6.88	37.37	7.2	2.37159

## Sheet: se
GeneID	fpkm_Calluss_1	fpkm_Calluss_2	fpkm_Calluss_3	fpkm_Globular embryo_1	fpkm_Globular embryo_2	fpkm_Globular embryo_3	fpkm_Heart shaped embryo_1	fpkm_Heart shaped embryo_2	fpkm_Heart shaped embryo_3	fpkm_Torpedo embryo_1	fpkm_Torpedo embryo_2	fpkm_Torpedo embryo_3	fpkm_Early cotyledon embryo_1	fpkm_Early cotyledon embryo_2	fpkm_Early cotyledon embryo_3	fpkm_Cotyledon Embryo_1	fpkm_Cotyledon Embryo_2	fpkm_Cotyledon Embryo_3
LcARF1	29.68	30	30.98	19.44	20.81	20.01	35.9	36.72	37.92	52	51.42	53.99	62.31	63.67	61.64	57.18	59.81	60.12
LcARF2b	14.62	14.61	14.78	9.57	9.91	9.94	10.14	9.88	11.09	16.92	16.27	17.8	18.73	17.79	18.35	20.19	20.65	20.76
LcARF7b	8.6	8.36	8.41	13.2	12.68	12.43	20.47	19.48	22.27	29.93	30.55	31.12	28.86	29.92	27.49	28.14	28.71	29.58
LcARF16b	93.09	98.14	91.72	37.62	39.48	36.86	32.28	34.21	34.35	43.14	38.71	41.71	31.48	33.21	33.73	17.15	17.91	17.05
LcARF16a	31.23	32.03	31.14	18.6	22.23	21.09	11.63	14.11	11.99	20.6	20.87	22.16	22.38	20.75	21.49	12.33	13.91	14.56
LcARF3b	3.15	2.76	2.55	5.8	4.84	5.83	6.92	6.13	7.76	7.39	9.43	8.08	9.61	9.16	8.26	6.35	7.54	7.23
LcARF9	33.37	31.79	33.24	27.19	29.28	27.42	46.5	46.71	44.23	59.28	59.03	59.24	49.77	51.24	53.83	40.64	43.15	44.13
LcARF3a	5.45	5.34	5.7	20.48	21.19	21.2	20.4	21.42	20.49	24.76	25	23.65	28.87	29.76	28.3	22.52	20.73	21.1
LcARF7a	2.51	2.43	2.82	2.16	1.98	1.63	2.03	2.41	1.65	4.44	5.49	4.71	7.19	7.34	6.88	16.46	17.98	17.35
LcARF19	11.07	11.94	10.81	3.28	2.89	3.2	3.48	3.26	2.88	5.64	6.52	5.98	5.79	6.06	5.75	13.79	13.79	13.76
LcARF8b	8.99	9.02	9.26	5.74	5.67	6.12	10.29	10.19	10.37	7.96	10.04	9.5	10.12	9.66	9.45	17.15	15.58	17.25
LcARF8a	9.75	9.24	8.11	3.42	4	3.34	4.82	5.7	4.91	8.89	8.48	8.39	8.62	9.74	9.01	14.77	17.22	16.85
LcARF2a	24.91	25.82	26.65	28.73	26.05	29.36	29.54	27.79	28.14	48.83	51.12	50.89	55.12	55.87	53.35	59.31	63.71	63.43
LcARF6a	10.71	11.31	11.51	11.59	11.99	12.15	17.01	19.31	16.67	24.12	23.46	25.75	21.47	22.93	23.88	39.63	40.67	44.67
LcARF6b	9.54	9.53	9.6	9.08	9.12	8.71	12.18	11.83	13.01	16.85	16.53	16.85	20.54	22.73	22.72	46.32	47.72	48.86
LcARF4	0.8	1.05	0.93	1.77	1.74	1.58	1.77	2.25	2.66	3.81	3.42	3.11	3.72	4.37	3.24	3.49	4.19	4.41
LcARF17b	85.27	89.05	88.5	55.52	59.91	60.84	20.07	21.53	20.35	22.43	26.35	24.44	19.09	20.74	18.77	10.88	7.46	6.88
LcARF8c	18.23	17.93	18.2	9.69	10.86	10.63	11.51	11.4	11.24	15.18	14.95	14.39	14.48	14.62	16.26	21.29	19.84	20.69
LcARF5	57.97	54.76	56.24	41.94	42.15	44.9	29.6	31.73	29.26	39.37	39.56	43.54	31.02	30.9	31.02	6.62	9	8.09
LcARF17a	164.31	170.44	166.39	142.9	137.45	134.07	28.06	31.01	30.52	56.84	54.14	51.73	44.36	46.61	47.11	31.37	31.19	34.15
