# Supplementary material for: Genomic survey and expression analysis of LcARFs reveal multiple functions to somatic embryogenesis in Liriodendron
Source: BMC Plant Biol. 2024 Feb 7;24:94. doi: 10.1186/s12870-024-04765-7 (PMC10848544; doi:10.1186/s12870-024-04765-7)
Supplement: Supplementary file 5 — Additional file 5: Table S5. List of primers. [file 12870_2024_4765_MOESM5_ESM.xlsx]

## Sheet: Sheet1
	Primer	Primer sequence
Real-time PCR primers	ACT97-F	TTCCCGTTCAGCAGTGGTCG
	ACT97-R	TGGTCGCACAACTGGTATCG
	LcARF1-F	ACTCCTTCGACCACACAACC
	LcARF1-R	TTCCAGAGGCCAAATGTAGG
	LcARF2a-F	GCAAGTGAGCAGGAGAAACC
	LcARF2a-R	TCCCCTGCTTATGAACCTTG
	LcARF2b-F	CATGGTGATAGCCCCAGACT
	LcARF2b-R	GCCACCTGAAGTGCTGGTAT
	LcARF3a-F	GATGCCGTGCTCTTCCTTAG
	LcARF3a-R	CGAATACGGAATGCCACTTT
	LcARF3b-F	ATCCCACCACAGAAGGACAG
	LcARF3b-R	TCAGATAATCGCACCCATCA
	LcARF4-F	GGCTCTGGTCAGAGGAGTTG
	LcARF4-R	AAATAGCCGCTCCAGTTCAA
	LcARF5-F	ATGCATATCGGAATCCTTGC
	LcARF5-R	CGCCAAAGGAATCACAAACT
	LcARF6b-F	AGTCCGCAAGAGCATAAGGA
	LcARF6b-R	ATCCCCCATGAGTGCTAGTG
	LcARF7a-F	TGGATGGAGATCTTGGGAAG
	LcARF7a-R	AGGGTTGGTGTTCTGATTGC
	LcARF7b-F	GGGATGTGCTGACCAACTTT
	LcARF7b-R	CAAGGGAAACTCCAGGATCA
	LcARF8a-F	TGGCACAGAAGTATCCACCA
	LcARF8a-R	GGGTCAACTTGTCCTGCATT
	LcARF8b-F	TTGCCCCCTCAACTTATCTG
	LcARF8b-R	AAAGGTTGCAGGGTCATTTG
	LcARF9-F	AGAGCCTTTTGTTGCTTCCA
	LcARF9-R	AGGTTCAGGGACTGGGAGTT
	LcARF16a-F	CACCTGTCCAGACCATCCTT
	LcARF16a-R	CCACCCAGTTGTCAGGAGAT
	LcARF16b-F	ACGGATCAGCTGGTTTATGG
	LcARF16b-R	ATCCGGTTCATCCCATGTTA
	LcARF17a-F	ATGGTGTGGCCTACGAGTTC
	LcARF17a-R	TCTTGCTGTTGACGAACCTG
	LcARF17b-F	TGCTACGCCACAGATTCAAG
	LcARF17b-R	AAAAACATGGGGTCCTCTCC
	LcARF19-F	GCGGGACCACTAGTGTCATT
	LcARF19-R	AGTTTGGGATGCCATCAGTC
Subcellular localization primers	LcARF1F	ATGATGCATTCCAGCATTTTGAAC
	LcARF1R	ATTGCCAACTGACGCCTG
	LcARF2aF	ATGGCGTCTTCTGATGTATCTGTC
	LcARF2aR	GCACTTCTCTTGATCAGCTGC
	LcARF5F	ATGTCTTCTGTTCAAGAGAAC
	LcARF5R	GTCTCTCTTGGCATGAAC
	LcARF9F	ATGGTTTTCTGCGGAGAAAAG
	LcARF9R	TGTCTCAGATTTCAGCTCTGAATC
	LcARF16aF	ATGATCACATTCGGGGATTCT
	LcARF16aR	CCTTCCAATGTTGTTGCTGCC
	LcARF17aF	ATGGCCCACCTCACCTCT
	LcARF17aR	TAAAGAACACGCTTCCACAGC
Genetic transformation primers	LcARF1F	ATGATGCATTCCAGCATTTTGAAC
	LcARF1R	ATTGCCAACTGACGCCTG
	LcARF2aF	ATGGCGTCTTCTGATGTATCTGTC
	LcARF2aR	GCACTTCTCTTGATCAGCTGC
	LcARF5F	ATGTCTTCTGTTCAAGAGAAC
	LcARF5R	GTCTCTCTTGGCATGAAC
	pLcARF1-f	GTCCGGAAGTAGATTAGGTGTTAAC
	pLcARF1-r	GAAAACCGGACGACAAACC
